# Supplementary material for: Antibiotics Prescribing in Intensive Care Settings during the COVID-19 Era: A Systematic Review
Source: Antibiotics (Basel). 2021 Aug 2;10(8):935. doi: 10.3390/antibiotics10080935 (PMC8389042; doi:10.3390/antibiotics10080935)
Supplement: Supplementary file 1 [file antibiotics-10-00935-s001.zip]

Archive with 1 entries (1 files):
- antibiotics-1269445-supplementary.pdf
